# Supplementary material for: Implications of a short carbon pulse on biofilm formation on mica schist in microcosms with deep crystalline bedrock groundwater
Source: Front Microbiol. 2023 Feb 2;14:1054084. doi: 10.3389/fmicb.2023.1054084 (PMC9932282; doi:10.3389/fmicb.2023.1054084)
Supplement: Supplementary file 3 [file Table_2.XLSX]

## Sheet: SupplementaryTable 8.
Supplemantary Table 8. Hydrogonophaga ASV Blast results
ASV_12	Bacteria;Proteobacteria;Gammaproteobacteria;Burkholderiales;Comamonadaceae;Hydrogenophaga
TGGACAATGGGCGCAAGCCTGATCCAGCAATGCCGCGTGCAGGACGAAGGCCTTCGGGTTGTAAACTGCTTTTGTACGGAGCGAAACGGTCTGGGTTAATACCCTAGGCTAATGACGGTACCGTAAGAATAAGCACCGGCTAACTACGTGCCAGCAGCCGCGGTAATACGTAGGGTGCGAGCGTTAATCGGAATTACTGGGCGTAAAGCGTGCGCAGGCGGTTTTGTAAGACAGGCGTG
BLAST					Reference
AP014568.1	1	239/239 bp	Serpentinomonas raichei		https://pubmed.ncbi.nlm.nih.gov/24845058/				Suzuki et al.2014		doi: 10.1038/ncomms4900
ASV_20	Bacteria;Proteobacteria;Gammaproteobacteria;Burkholderiales;Comamonadaceae;Hydrogenophaga
TGGGGAATTTTGGACAATGGGCGCAAGCCTGATCCAGCAATGCCGCGTGCAGGACGAAGGCCTTCGGGTTGTAAACTGCTTTTGTACGGAGCGAAACGGTCTGGGTTAATACCCTAGGCTAATGACGGTACCGTAAGAATAAGCACCGGCTAACTACGTGCCAGCAGCCGCGGTAATACGTAGGGTGCGAGCGTTAATCGGAATTACTGGGCGTAAAGCGTGCGCAGGCGGTTTTGTAAGACAGGCGTGAAATCCCCGGGCTCAACCTGGGAAT
BLAST					Reference
AP014568.1	1	274/274 bp	Serpentinomonas raichei		https://pubmed.ncbi.nlm.nih.gov/24845058/				Suzuki et al.2014		doi: 10.1038/ncomms4900
ASV_203	Bacteria;Proteobacteria;Gammaproteobacteria;Burkholderiales;Comamonadaceae;Hydrogenophaga
TGGGGAATTTTGGACAATGGGCGCAAGCCTGATCCAGCAATGCCGCGTGCAGGAAGAAGGCCTTCGGGTTGTAAACTGCTTTTGTACGGAACGAAACGGCGAGCTCTAATACAGTTTGCTAATGACGGTACCGTAAGAATAAGCACCGGCTAACTACGTGCCAGCAGCCGCGGTAATACGTAGGGTGCAAGCGTTAATCGGAATTACTGGGCGTAAAGCGTGCGCAGGCGGTTTTGTAAGACAGTCGTGAAATCCCCGGGCTCAACCTGGGAAT
BLAST					Reference
KM008491.1	1	274/274 bp	Uncultured bacterium clone 104Bac51 16S ribosomal RNA gene, partial sequence		https://www.ncbi.nlm.nih.gov/nuccore/KM008491.1				Unpublished
ASV_216	Bacteria;Proteobacteria;Gammaproteobacteria;Burkholderiales;Comamonadaceae;Hydrogenophaga
TGGACAATGGGCGCAAGCCTGATCCAGCAATGCCGCGTGCAGGAAGAAGGCCTTCGGGTTGTAAACTGCTTTTGTACGGAACGAAACGGCGAGCTCTAATACAGTTTGCTAATGACGGTACCGTAAGAATAAGCACCGGCTAACTACGTGCCAGCAGCCGCGGTAATACGTAGGGTGCAAGCGTTAATCGGAATTACTGGGCGTAAAGCGTGCGCAGGCGGTTTTGTAAGACAGTCGTG
BLAST					Reference
KM008491.1	1	239/239 bp	Uncultured bacterium clone 104Bac51 16S ribosomal RNA gene		https://www.ncbi.nlm.nih.gov/nuccore/KM008491.1				Unpublished
ASV_22	Bacteria;Proteobacteria;Gammaproteobacteria;Burkholderiales;Comamonadaceae;Hydrogenophaga
TGGGGAATTTTGGACAATGGGCGCAAGCCTGATCCAGCAATGCCGCGTGCAGGACGAAGGCCTTCGGGTTGTAAACTGCTTTTGTACGGAGCGAAACGGTCTGGGTTAATACCCTGGGCTAATGACGGTACCGTAAGAATAAGCACCGGCTAACTACGTGCCAGCAGCCGCGGTAATACGTAGGGTGCGAGCGTTAATCGGAATTACTGGGCGTAAAGCGTGCGCAGGCGGTTTTGTAAGACAGGCGTGAAATCCCCGGGCTCAACCTGGGAAT
BLAST					Reference
LC176682.1	1	274/274 bp	Uncultured beta proteobacterium gene for 16S ribosomal RNA, partial sequence, clone: MIU_SFDB_3_19		https://pubmed.ncbi.nlm.nih.gov/28885627/				Ino et al.,		doi: 10.1038/ismej.2017.140
KX156792.1	1	274/274 bp	Hydrogenophaga sp. CE16 16S ribosomal RNA gene, partial sequence		https://www.ncbi.nlm.nih.gov/nuccore/KX156792.1				Rowe et al., 2017		doi: 10.1111/1462-2920.13723
ASV_4	Bacteria;Proteobacteria;Gammaproteobacteria;Burkholderiales;Comamonadaceae;Hydrogenophaga
TGGGGAATTTTGGACAATGGGCGCAAGCCTGATCCAGCAATGCCGCGTGCAGGACGAAGGCCTTCGGGTTGTAAACTGCTTTTGTACGGAACGAAACGGTCTGGGTTAATACCCTGGGCTAATGACGGTACCGTAAGAATAAGCACCGGCTAACTACGTGCCAGCAGCCGCGGTAATACGTAGGGTGCGAGCGTTAATCGGAATTACTGGGCGTAAAGCGTGCGCAGGCGGTTTTGTAAGACAGGCGTGAAATCCCCGGGCTCAACCTGGGAAT
BLAST					Reference
KM983106	1	274/274 bp	Uncultured bacterium clone CSW1.1_Form_Aug 16S ribosomal RNA gene,partial sequence		https://www.ncbi.nlm.nih.gov/nuccore/KM983106.1				Crespo-Medina,M. et al., 2014		doi:10.3389/fmicb.2014.00604
ASV_513	Bacteria;Proteobacteria;Gammaproteobacteria;Burkholderiales;Comamonadaceae;Hydrogenophaga
TGGACAATGGGGGCAACCCTGATCCAGCAATGCCGCGTGCAGGACGAAGGCCTTCGGGTTGTAAACTGCTTTTGTACGGAACGAAACGGTCTGGGTTAATACCCTGGGCTAATGACGGTACCGTAAGAATAAGCACCGGCTAACTACGTGCCAGCAGCCGCGGTAATACGTAGGGTGCGAGCGTTAATCGGAATTACTGGGCGTAAAGCGTGCGCAGGCGGTTTTGTAAGACAGGCGTG
BLAST					Reference
MK424375.1	99.58%	238/239 bp	Hydrogenophaga sp. strain GK42 16S ribosomal RNA gene		https://www.ncbi.nlm.nih.gov/nuccore/MK424375.1				Mehetre,G.T.et al., 2018		doi:10.1007/s00203-018-1484-4
ASV_6	Bacteria;Proteobacteria;Gammaproteobacteria;Burkholderiales;Comamonadaceae;Hydrogenophaga
TGGACAATGGGCGCAAGCCTGATCCAGCAATGCCGCGTGCAGGACGAAGGCCTTCGGGTTGTAAACTGCTTTTGTACGGAACGAAACGGTCTGGGTTAATACCCTGGGCTAATGACGGTACCGTAAGAATAAGCACCGGCTAACTACGTGCCAGCAGCCGCGGTAATACGTAGGGTGCGAGCGTTAATCGGAATTACTGGGCGTAAAGCGTGCGCAGGCGGTTTTGTAAGACAGGCGTG
BLAST					Reference
KJ655420.1	1	239/239 bp	Uncultured bacterium clone Bact-Malhada32.4 16S ribosomal RNA gene		https://www.ncbi.nlm.nih.gov/nuccore/KJ655420.1				Proenca et al., 2017
MK504230	99.58%	238/239 bp	Hydrogenophaga sp. strain S8 16S ribosomal RNA gene		https://www.ncbi.nlm.nih.gov/nuccore/MK504230				Bedics,A., Csitari,B., Mathe,I. and Felfoldi,T.			soda lake
